# Supplementary material for: Cost Effectiveness of Two Short Implants Versus One Short Implant With a Cantilever in the Posterior Region: 7.5‐Year Follow‐Up of a Randomised Controlled Trial
Source: J Clin Periodontol. 2025 Sep 21;52(12):1712–24. doi: 10.1111/jcpe.70039 (PMC12605678; doi:10.1111/jcpe.70039)
Supplement: Supplementary file 1 — Data S1: Supporting Information. [file JCPE-52-1712-s001.zip]

Archive with 3 entries (3 files):
- jcpe70039-sup-0001-Supinfo1@CHEERS Checklist_2.docx
- jcpe70039-sup-0002-Supinfo2@Supplement_cost-effectiveness analysis .pdf
- jcpe70039-sup-0003-FigureS1@Supplement figures R1.docx
